# Supplementary material for: In Silico-Assisted Isolation of trans-Resveratrol and trans-ε-Viniferin from Grapevine Canes and Their Sustainable Extraction Using Natural Deep Eutectic Solvents (NADES)
Source: Foods. 2023 Nov 20;12(22):4184. doi: 10.3390/foods12224184 (PMC10670976; doi:10.3390/foods12224184)
Supplement: Supplementary file 1 [file foods-12-04184-s001.zip]

Archive with 1 entries (1 files):
- foods-2711448-supplementary.docx
